# Supplementary material for: Single-Cell Profiling Defines Transcriptomic Signatures Specific to Tumor-Reactive versus Virus-Responsive CD4+ T Cells
Source: Cell Rep. Author manuscript; Available in PMC 2019 Dec 27. (PMC6934378; doi:10.1016/j.celrep.2019.10.131)
Supplement: 2 [file NIHMS1545825-supplement-2.xlsx]

## Sheet: Table S1
Table S1. Characteristics and clustering analysis of TIL, dLN and Arm scRNAseq data, Related to Figures 1 and 3.
scRNAseq capture/sequencing statistics
		Before filtering			After filtering
Origin	Experiment	Number of cells	Median number of UMIs	Median number of detected genes	Number of cells	Median number of UMIs	Median number of detected genes
dLN	Capture 1	587	3231	1408	566	3219	1404
	Capture 2	733	2928	1306	675	2928	1309
TILs	Capture 1	756	2447	1177.5	730	2440	1168
	Capture 2	1175	1696	910	1123	1688	909
Arm	Capture 1	2223	5638	1940	2163	5602	1931
	Capture 2	2668	3328	1380	2580	3306	1372
Cluster assignment into group versus meta-clusters *
TIL, dLN and Arm cluster mapping between cluster groups and meta-clusters (as defined in text).
	Meta-cluster 1	Meta-cluster 2	Meta-cluster 3	Meta-cluster 4	Meta-cluster 5	Meta-cluster 6
Group I (Th1)						t1, t2 (Th1)
Group II (Isc & nRes)	t5 (nRes)	t3, t4 (Isc)
Group III (Treg)			t6, t7, n1 (Treg)
Group IV (Ccr7)	n6 (Ccr7)		n2 (Ccr7)		n4 (Ccr7 cycle)	n5 (Ccr7)
Group V (Tfh)	n7, n8 (Tfh)
Arm clusters	Tfh, Ccr7, Unknown			Th1	Cycle
* Cluster n3 is does not appear in the table since it was deemed irreproducible.
