# Supplementary material for: Single-Cell Profiling Defines Transcriptomic Signatures Specific to Tumor-Reactive versus Virus-Responsive CD4+ T Cells
Source: Cell Rep. Author manuscript; Available in PMC 2019 Dec 27. (PMC6934378; doi:10.1016/j.celrep.2019.10.131)
Supplement: 3 [file NIHMS1545825-supplement-3.xlsx]

## Sheet: Table S2
Table S2. Expression statistics of publicly available LCMV Arm Tcmp and Human colon Th1 characteristic genes in MC38-GP TILs and dLN clusters, Related to Figures 2, 3 and 4.
Tables show Human colon Th1 and LCMV Arm central memory precursor (Tcmp) characteristic genes found differentially expressed in MC38-GP TIL Th1 and dLN Ccr7, respectively.
Human colon Th1 genes upregulated in MC38-GP TIL Th1 (t1-2)				Human colon Th1 genes downregulated in MC38-GP TIL Th1 (t1-2)				LCMV Arm Tcmp genes upregulated in MC38-GP dLN Ccr7 (n5 and n6)				LCMV Arm Tcmp genes downregulated in MC38-GP dLN Ccr7 (n5 and n6)
Gene	Fold	FDR q-value		Gene	Fold	FDR q-value		Gene	Fold	FDR q-value		Gene	Fold	FDR q-value
Lag3	2.81298	8.09462e-46		Znfx1	0.849197	0.00350174		Ccr7	3.00595	1.21079e-209		Cdkn2d	0.859325	1.4299e-08
Bhlhe40	2.47802	3.40663e-35		Parp9	0.780915	0.000142787		Slamf6	2.97655	9.04176e-142		Adgre5	0.825732	1.3153e-10
Id2	2.26	6.29131e-18		Socs1	0.774499	0.00252486		mt-Co1	1.77635	1.50964e-71		S100a11	0.703604	9.20658e-12
Ran	1.79296	3.83828e-17		Nr3c1	0.768945	0.000798372		Itpkb	1.77115	2.13066e-39		Tagln2	0.698259	1.65083e-15
Ifitm3	1.78796	1.49658e-09		Mx1	0.622017	3.6398e-11		Tspan13	1.7092	1.59058e-38		Bcl2	0.648749	1.3842e-17
Rbpj	1.76147	4.02588e-22		Parp14	0.606549	3.08827e-11		Tcf7	1.66807	6.38623e-40		S100a4	0.617494	3.59362e-21
Pgam1	1.73731	7.72734e-20		Ddx60	0.584842	1.09696e-12		Cd9	1.46686	3.4071e-32		Anxa2	0.586251	3.20039e-37
Gapdh	1.73255	9.25983e-10		Bst2	0.503366	6.09412e-13		Nsg2	1.44202	1.45021e-43		S100a10	0.584901	8.14289e-25
Rgs16	1.58577	3.54824e-20		Irf7	0.451914	2.8494e-19		Itgb1	1.28854	1.57906e-07		Vim	0.526062	3.38452e-33
Rilpl2	1.54817	6.61692e-14		Gzmb	0.379364	2.48997e-19		Il6ra	1.26639	6.39036e-19		Cd69	0.505	4.52968e-39
Sept7	1.52707	2.02443e-08						Tcp11l2	1.20074	5.09492e-11		S100a6	0.409146	2.03525e-52
Anxa5	1.47577	2.82687e-14						Psma6	1.19756	9.00633e-07		Crip1	0.357369	1.95514e-64
Ctsd	1.45896	2.01838e-07						Ccdc28b	1.19685	5.39696e-16
Sub1	1.43531	7.09715e-05						Klf3	1.18227	5.89162e-08
Srgn	1.42791	0.000185764						Srpk1	1.1804	4.52387e-05
Banf1	1.41807	6.91726e-15						Rora	1.16222	0.00289449
Pdia6	1.40762	5.95615e-12						Glud1	1.15869	2.34245e-06
Slc1a5	1.40076	1.19175e-10						Jund	1.15365	0.0451048
Samsn1	1.36788	0.000451069
Ctsb	1.34501	3.41864e-05
Tpi1	1.34371	0.000480928
Cd9	1.33166	3.58633e-08
Sri	1.32592	0.000871126
Cks2	1.32378	4.54085e-07
Pdcd1	1.29472	0.0160406
Cct8	1.26749	0.000131143
Mapkapk3	1.26041	0.000404037
Itpr1	1.24492	2.07555e-05
Zeb2	1.23053	6.96787e-10
Cd226	1.21006	0.000121331
Ccdc50	1.20858	0.000192195
Tnfsf10	1.20394	2.01483e-05
Eif6	1.19075	0.0187327
Gnb1	1.18076	0.0421706
Uap1	1.16426	3.57171e-05
Bloc1s2	1.16	0.00115645
Clns1a	1.1581	0.000822269
Fam3c	1.15736	0.00645203
Rnf19a	1.15632	0.000572463
Ccl3	1.15155	0.00748815
Fold corresponds to linear fold change between mouse MC38-GP TIL t1-2 and t3-7 (left) or dLN n5-6 and other dLN and TILs (right)
FDR q-value obtained from Benjamini Hochberg FDR correction
