# Supplementary material for: Single-Cell Profiling Defines Transcriptomic Signatures Specific to Tumor-Reactive versus Virus-Responsive CD4+ T Cells
Source: Cell Rep. Author manuscript; Available in PMC 2019 Dec 27. (PMC6934378; doi:10.1016/j.celrep.2019.10.131)
Supplement: 4 [file NIHMS1545825-supplement-4.xlsx]

## Sheet: Table S3
Table S3. Gene signatures of MC38-GP TIL clusters and of potential confounding factors, Related to Figures 5 and S2.
TIL Th1, Isc, nRes and Treg gene signatures defined as the genes preferentially expressed in each subpopulation relative to all other TILs consistently across both replicates.				Potential confounding factor genes (ribosomal, mitochondrial, cell cycle and TCR engagement as a result of GP66-tetramer-based purification).
Th1 signature	Isc signature	nRes signature	Treg signature	Ribosomal genes	Mitochondrial genes	Cell cycle genes	TCR engagement GP66 genes
Nrgn	Pydc3	S1pr1	Snx9	Rpl7	mt-Nd1	Mcm5	Jun
Klrc1	Ifit3b	Tcf7	Neb	Rpl31	mt-Nd2	Pcna	Cd69
Gldc	Ifit2	Tbc1d4	Klrg1	Rpl37a	mt-Co1	Tyms	Fos
Klrc2	Ifi204	Socs3	Itgb8	Rpl7a	mt-Co2	Fen1	Jund
Csf1	Mx1	Il7r	Foxp3	Rpl12	mt-Atp8	Mcm2	Junb
Serpine2	Gzmk		Il10	Rpl35	mt-Atp6	Mcm4	Nfkbia
Ccdc184	Cybb		Pcyt1a	Rpl39	mt-Co3	Rrm1	Batf
Ptprs	Slfn5		Il2ra	Rpl10	mt-Nd3	Ung	Nfkbiz
Kif15	Rsad2		Arl5a	Rpl36a	mt-Nd4l	Gins2	Rel
Penk	Cmpk2		Sell	Rpl22l1	mt-Nd4	Mcm6	Junb
Ccl1	Ly6c2		Matk	Rpl34	mt-Nd5	Cdca7	Nr4a1
Gabarapl1	Ifit1bl1		Bmyc	Rpl11	mt-Nd6	Dtl	Nfkb1
Klrk1	Phf11c		Sv2c	Rpl22	mt-Cytb	Prim1
Ifitm1	BC147527		Mt1	Rpl9		Uhrf1
Lgals7	Cxcl10		Cd81	Rpl5		Mlf1ip
C1qbp	Gm4951		Cd74	Rplp0		Hells
Tnfsf11	Daxx		Bnip3	Rpl6		Rfc2
Ifitm2	Phf11a		Entpd1	Rpl21		Rpa2
AA467197	Gm8953		Coro2a	Rpl32		Nasp
Rgcc	Parp10		Wls	Rpl28		Rad51ap1
Ccr8	Oasl2		Lmna	Rpl13a		Gmnn
Tusc3	Ms4a6d		Chchd10	Rpl18		Wdr76
Klrd1	Gbp2		Ikzf4	Rpl27a		Slbp
Ybx3	Iigp1		Fgl2	Rplp2		Ccne2
Cd200	Oas3		Ikzf2	Rpl6l		Ubr7
Chst12	BC094916		Nfil3	Rpl41		Pold3
Il1r2	Ddx60		Ccr2	Rpl18a		Msh2
Furin	Znfx1		Itgav	Rpl13		Atad2
Tnfrsf25	1600014C10Rik		Osbpl3	Rpl21-ps4		Rad51
Il18rap	Ifit3		Slc16a3	Rpl15		Rrm2
Ehd1	Ifit1		Il3ra	Rpl23a-ps3		Cdc45
Stat5a	Gbp9		Pglyrp1	Rpl13-ps3		Cdc6
Ramp1	Herc6		Rara	Rpl10-ps3		Exo1
Alcam	Tor3a		Ctsz	Rplp1		Tipin
Ankrd39	Asb13		Nol10	Rpl4		Dscc1
Ebi3	Slco3a1		Il4ra	Rpl29		Blm
Acot7	Dhx58		Glipr1	Rpl14		Casp8ap2
Prelid2	Pyhin1		Tspan32	Rpl26		Usp1
Ctsc	Trafd1		Psen2	Rpl23a		Clspn
Spcs3	Usp18		Ccl4	Rpl9-ps1		Pola1
Tnfsf8	Phf11d		Gzmb	Rpl23		Chaf1b
Serpinb1a	Irgm1		Irf8	Rpl19		Brip1
Ptpn6	Stat2		Cst7	Rpl27		E2f8
Mrps6	Parp11		Cisd3	Rpl38		Hmgb2
Nr4a2	Pmepa1		Lrrc8c	Rpl36-ps3		Cdk1
Gtpbp4	Gramd3		Tnfrsf1b	Rpl10l		Nusap1
Arap2	Morc3		Cmtm7	Rpl36al		Ube2c
Gm5786	Nt5c3		Slc15a3	Rpl37		Birc5
Dut	Mxd1		Gm2a	Rpl30		Tpx2
Nrp1	Gbp4		Rgs16	Rpl7a-ps3		Top2a
Gm10053	Zufsp		Ctla4	Rpl8		Ndc80
Lag3	Oas1a		Zbtb38	Rpl3		Cks2
Rgs16	Cd274		Plp2	Rpl39l		Nuf2
Serpinb6a	Phf11b		Itgb7	Rpl35a		Cks1b
Tmem147	Ifih1		Izumo1r	Rpl24		Mki67
Banf1	Pml		Plec	Rpl3l		Tmpo
Nhp2	Rnf213		Cd27	Rpl10a		Cenpf
Fam162a	Smchd1		Sdcbp2	Rpl7l1		Tacc3
Eea1	Arhgap25		Fam46a	Rpl36		Fam64a
Pdcd1lg2	9930111J21Rik2		Glrx	Rpl7a-ps5		Smc4
Sec13	Ddx58		Prkch	Rpl36-ps4		Ccnb2
Cxcr6	Gbp3		Tnfrsf9	Rpl27-ps3		Ckap2l
Adh5	Trim30d		Unc119	Rpl17		Ckap2
Marcksl1	Ctla2a		4930453N24Rik	Rpl9-ps6		Aurkb
Ptpn11	Rtp4		Rab11a	Rpl13a-ps1		Bub1
Glrx3	Parp14		Ciapin1	Rps6kc1		Kif11
Tgfb1	Slfn8		1110008F13Rik	Rps21		Anp32e
Pdia6	Eif2ak2		Ubash3b	Rps4x		Tubb4b
Wdr83os	Crbn		Maf	Rps6ka6		Gtse1
Anxa5	Samd9l		Lag3	Rps6ka3		Kif20b
Nme1	Gm4955		Mrpl54	Rps3a1		Hjurp
Xlr4a	Bcl2		Cyb5a	Rps27		Hjurp
Spr	Ube2l6		Vmp1	Rps20		Cdca3
Acot9	Gbp7		Serinc3	Rps6		Hn1
Syncrip	Isg20		Vim	Rps8		Cdc20
Rbpj	Ascc3		Cisd2	Rps6ka1		Ttk
Atp1a1	Gbp6.2		Lamtor4	Rps9		Cdc25c
St6galnac3	Slfn1		Cox20	Rps5		Kif2c
Hspd1	Pydc4		Pim1	Rps19		Rangap1
Npm3	Isg15		Abi1	Rps16		Ncapd2
Gspt1	Vps37b		Ddit4	Rps11		Dlgap5
Tcp1	Parp9		Picalm	Rps17		Cdca2
Orai1	Casp1		Pigx	Rps3		Cdca8
Nfkbib	Aftph		BC021614	Rps13		Ect2
Gm5611	Fam111a		M6pr	Rps15a		Kif23
Ifi27	Ssh2		Polr2f	Rps12		Hmmr
Mrps14	Sp140		Tpp2	Rps15		Aurka
Canx	Lgals9		Lgals3	Rps26		Psrc1
Plscr1	Xaf1		Ass1	Rps18-ps3		Anln
Nmrk1	Evl		Zfp36l1	Rps26-ps1		Lbr
B4galnt1	Zeb1		Cish	Rps24		Ckap5
Uqcc2	Arid5a		Capg	Rps2-ps6		Cenpe
St13	Gpr171		Nrip1	Rps25		Ctcf
Phb	Sp110		Samsn1	Rps27l		Nek2
Xbp1	Dtx3l		S100a4	Rps27rt		G2e3
Prmt1	Zbp1		Serpina3g	Rpsa		Gas2l3
Slc1a5	Zcchc11		Cdk6	Rps27a		Cbx5
2700029M09Rik	Trim12a		Anxa2	Rps6kb1		Cenpa
Cops6	Ifi47		Rrbp1	Rps23
Arl1	Trim30a		Rilpl2	Rps7
Tkt	Lpxn		Ncf4	Rps29
Tomm6	Epsti1		Cst3	Rps6kl1
Polr2l	Igtp		Gimap7	Rps6ka5
Morf4l2	Ramp3		Rbpj	Rps19bp1
Sms	Riok1		Rgs10	Rps6ka2
Stt3a	Pttg1		Wnk1	Rps2
Pop5	Ms4a4c		Icos	Rps10
Ubash3b	Sp100		Fgfr1op2	Rps28
Cd226	Irf9		Reep5	Rps18
Bola3	Irf7		Emp3	Rps14
Irf8	Dennd2d		Bsg	Rps6kb2
C1d	Samhd1		Rabgap1l	Rps6ka4
Eif2s1	Gm26740		Ptprcap	Rps12-ps3
Ifng	Nmi		Tpi1
Nop56	Txnip		Ctsb
Rilpl2	Trim12c		Mdh1
Etfb	Ifi203		Ywhah
S100a4	Slamf6		Plac8
Hnrnpa1	2810474O19Rik		Pkp3
Pgam1	Phip		Nt5c
Themis	Socs3		Ezr
Atp5g1	Ifi35		Pycard
Rpn2	Stat1		Rnaset2a
0610007P14Rik	Ccl5		Tmem123
Cct4	Rnf138		Serp1
Mrpl15	Cnp		Atp6v1g1
Eif3i	Ogfr		S100a6
Rassf5	Stat4		Hcls1
Cct3	Mndal		Rnaset2b
Emc10	Socs1		Anp32b
Erlec1	Lgals3bp		Ctsd
Denr	Cd69		Snx3
Bcl2a1d	Bst2		Srp14
Swi5	Whsc1l1		Higd1a
Pgk1	Plekha2		Ccl5
Ddost	Rgs1		Tax1bp1
Pcmt1			Spcs1
Bola2			Sri
Kdm2b			Ywhae
Emc6			Tnfrsf4
Ccdc124			Rap1b
Serpinb6b			Tubb5
Mdfic			Mier1
Eif4b			Tbca
Bhlhe40			Sat1
Txn2			Dusp1
Jtb			Odc1
Ndufs8			Traf1
Pebp1			Ppib
Hsd17b10			Atp5d
Vimp			Cd2
Srsf6			Capza2
Ndufc2			Map1lc3b
Cks2			Lgals1
Cct2			Vasp
Csnk2b
Itpr1
Gadd45b
Sar1b
Dpysl2
Nop10
Phb2
Snrpd3
Mrpl20
Spop
Psmd2
Ndufc1
Snrpd1
Ranbp1
Ostc
Ssrp1
Cst3
Cd44
Nap1l1
Nudt21
Map2k3
Bin1
Rtn3
Vdac2
Gtf2h5
Sdhaf1
Romo1
Calr
Rpl10
Dusp2
Plac8
1110004F10Rik
Spn
Chd4
Ran
Ssr4
Nfkb1
Uqcrc1
Polr2e
Bsg
Ier3ip1
Itgb2
Metap2
Ifitm3
Rps27l
Lfng
Psmb7
Dbi
Anxa2
Cd40lg
Pfdn1
Cycs
Aprt
Syngr2
Trappc4
Slc25a4
Eif3g
Cope
Trmt112
Tecr
Hspe1
Set
Mrps33
Tomm20
Adgre5
Cd82
Ube2n
Crlf2
Nol7
Tuba1b
Rwdd1
Psmb4
Zap70
Gm2000
Gpr183
Gm10020
Mrfap1
Ppp1r11
Psmb5
Eif3a
G3bp1
Ndufb5
Ndufa1
Ybx1
Fnbp1
Arf6
Itgb1
Ndufs6
Thy1
Calm3
Psma4
Eif3c
Atp5g3
Ndufb8
Mdh2
Ndfip1
Ostf1
Akr1a1
Tbca
Ahnak
Ost4
Sept7
Cox5a
Stat3
Cd4
Sep15
Ucp2
Tmed2
Ctsd
Snrpd2
Itm2c
Tmed9
Timm13
Psmb6
Reep5
Ctsb
Uqcrq
Atp5f1
Higd1a
Ndufs5
Gm15013
Atp5a1
Arf1
Smdt1
Tmem167
Lcp1
Ctsw
Eif4a1
Atp6v0e
Bzw1
Rap1a
mt-Nd2
Snrpf
Fkbp1a
Gm10263
Uqcr10
Rora
Cox7b
Psma7
Sh2d2a
Pomp
Atp5b
Prelid1
Slc25a3
Mrpl52
Nedd8
Zfp36l1
Eef1d
Gabarapl2
Rpl10-ps3
Eef1b2
Tmem258
Srsf3
Traf1
Bcl2a1b
Ier2
Cox17
Snrpe
Serbp1
Ndufa3
Ndufv3
Tagln2
Eif3e
Mif
Uqcrb
Emp3
Cox6a1
Cox7a2
Eif5a
Rps26-ps1
Cd6
Dad1
Usmg5
Atp5j
Ndufb7
Ppib
Capzb
Sec61b
Npm1
Atp5g2
Hint1
Eif3h
Id2
Snrpb
Cox5b
Prdx1
Txn1
Tomm7
Il2rg
Slc25a5
Capg
Gng5
H2afz
Lsp1
Edf1
Eef1g
Tma7
Hnrnpk
Hnrnpa2b1
mt-Nd4
Rpl15
Hspa5
Gm10036
Ncl
Nkg7
Cox6c
S100a6
Anp32a
Pabpc1
Psme2
Shfm1
Gnb2l1
Rpl36al
Ldha
Actr3
Sub1
Tpm3
Hcst
Myl12a
Chchd2
Atp5l
Atp5e
Rpl13-ps3
Eno1
Sumo2
Sec61g
mt-Nd1
Tnfrsf4
Cyba
S100a11
Rpl5
Gapdh
Rpl22l1
Cox7c
Lgals1
Gm9493
Btf3
