# Supplementary material for: Single-Cell Profiling Defines Transcriptomic Signatures Specific to Tumor-Reactive versus Virus-Responsive CD4+ T Cells
Source: Cell Rep. Author manuscript; Available in PMC 2019 Dec 27. (PMC6934378; doi:10.1016/j.celrep.2019.10.131)
Supplement: 5 [file NIHMS1545825-supplement-5.xlsx]

## Sheet: Table S4
Table S4. Gene set enrichmnt analysis of publicly available immunologic (MSigDB) and exhaustion signatures in MC38-GP TILs, Related to Figure 5.
Gene set enrichment analysis of publicly available immunologic gene signatures (MSigDB) in MC38-GP TILs
Table shows MSigDB Immunologic signatures significantly enriched with TIL subpopulation gene signatures.
TIL Signature	Description	FDR q-value	Genes
TIL Th1	GSE41867_MEMORY_VS_EXHAUSTED_CD8_TCELL_DAY30_LCMV_DN	0.0011172	SPCS3/PDIA6/ANXA5/MRPS14/ERLEC1/PGK1/JTB/SSR4/NDUFA1/NDFIP1/SEP15/RAP1A
TIL Th1	GSE9650_NAIVE_VS_EXHAUSTED_CD8_TCELL_DN	0.00350415	CSF1/KLRK1/RGS16/EEA1/CANX/PLSCR1/IFNG/BHLHE40/AHNAK/ID2/SUB1
TIL Treg	GSE9650_EXHAUSTED_VS_MEMORY_CD8_TCELL_UP	0.000133739	IL10/ENTPD1/ITGAV/GZMB/RGS16/VMP1/DDIT4/CISH/TNFRSF4
TIL Treg	GSE9650_NAIVE_VS_EXHAUSTED_CD8_TCELL_DN	0.00068676	IKZF4/GZMB/RGS16/CTLA4/TNFRSF9/VMP1/CISH/CCL5
TIL Treg	GSE41867_NAIVE_VS_DAY30_LCMV_CLONE13_EXHAUSTED_CD8_TCELL_DN	0.00309695	CHCHD10/RAB11A/ANXA2/RABGAP1L/PTPRCAP/CTSB/TAX1BP1
TIL Treg	GSE41867_DAY6_EFFECTOR_VS_DAY30_EXHAUSTED_CD8_TCELL_LCMV_CLONE13_UP	0.039353	WLS/IKZF2/GZMB/MAF/PLAC8
TIL Treg	GSE9650_GP33_VS_GP276_LCMV_SPECIFIC_EXHAUSTED_CD8_TCELL_DN	0.039353	IL10/PRKCH/HCLS1/SAT1/DUSP1
Column descriptions (left to right):
Name of TIL subpopulation signature being tested
FDR q-value obtained from Benjamini Hochberg FDR correction
Genes overlapping between TIL subpopulation genes signatures and the MSigDB signature
Gene set enrichment analysis of publicly available exhaustion gene signatures in MC38-GP TILs
Tables show viral infection exhaustion and IL-27 signature overlap with MC38-GP TIL signature genes.
Viral infection exhaustion signature (Crawford et al., 2014) enrichment analysis of TIL cluster groups
TIL signature	# genes in viral infection signature	# genes in TIL group signature	# overlapping genes	Overlap enrichment fold	Hypergeometric p-value	FDR q-value	Intersecting genes
Isc	60	136	7	12.413	8.39677e-08	2.51903e-07	Mx1, Rsad2, Gm4951, Usp18, Ifih1, Isg20, Txnip
Th1	60	392	3	1.84566	0.0792755	0.118913	Kif15, Arap2, Lag3
Treg	60	155	1	1.55591	0.135239	0.135239	Lag3
nRes	60	5	0	0	N/A	N/A	N/A
IL-27 exhaustion signature (Chihara et al., 2018) enrichment analysis of TIL cluster groups
TIL signature	# genes in IL-27 signature	# genes in TIL group signature	# overlapping genes	Overlap enrichment fold	Hypergeometric p-value	FDR q-value	Intersecting genes
Treg	261	155	25	8.94203	3.99596e-18	1.19879e-17	Neb, Il10, Il2ra, Arl5a, Mt1, Bnip3, Entpd1, Fgl2, Nfil3, Ccr2, Pglyrp1, Gzmb, Irf8, Sdcbp2, Glrx, Maf, Lag3, Vim, Lgals3, S100a4, Cdk6, Anxa2, Gimap7, Plac8, S100a6
Isc	261	136	19	7.74538	4.40106e-13	6.60159e-13	Cxcl10, Ms4a6d, Iigp1, Gbp9, Dhx58, Usp18, Gbp4, Ifih1, Gbp3, Ctla2a, Parp14, Isg20, Isg15, Zbp1, Lpxn, Irf9, Stat1, Lgals3bp, Rgs1
Th1	261	392	20	2.8286	8.98296e-06	8.98296e-06	Klrc2, Gabarapl1, Ifitm1, Ifitm2, Klrd1, Il1r2, Alcam, Serpinb1a, Lag3, Irf8, S100a4, Serpinb6b, Plac8, Ifitm3, Anxa2, Ahnak, Stat3, Id2, Nkg7, S100a6
nRes	261	5	0	0	N/A	N/A	N/A
Column descriptions (left to right):
Name of TIL subpopulation signature being tested
Overall number of genes in either viral infection signature or IL-27 signature
Overall number of genes in each TIL subpopulation signature
Number of overlapping genes between viral infection signature or IL-27 signature and each TIL subpopulation signature
Overlap enrichment fold annotating the number of overlapping genes divided by the number of genes expected by random chance. Values greater than 1 indicate bigger overlap than expected in random.
FDR q-value obtained from Benjamini Hochberg FDR correction
Overall intersecting gene names
