# Supplementary material for: Single-Cell Profiling Defines Transcriptomic Signatures Specific to Tumor-Reactive versus Virus-Responsive CD4+ T Cells
Source: Cell Rep. Author manuscript; Available in PMC 2019 Dec 27. (PMC6934378; doi:10.1016/j.celrep.2019.10.131)
Supplement: 6 [file NIHMS1545825-supplement-6.xlsx]

## Sheet: Table S5
Table S5. MC38-GP TIL Isc genes found overexpressed in liver TILs Isc cluster and MC38-GP TIL Isc genes associated with response to checkpoint therapy in human melanoma, Related to Figure 6.
MC38-GP TIL Isc signature genes which are overexpressed in human liver cancer (TIL_HLC, publicly available human dataset, Zheng et al., 2017)		MC38-GP TIL Isc signature genes overexpressed in human melanoma tumors of non-responders relative to responders (TIL_Mel, publicly available human dataset, Sade-Feldman et al., 2018)
		Gene	% expressing cells in Responders	% expressing cells in Non-Responders	p-value	FDR q-value	AUC
Ifit3		Gbp4	0.220757	0.378732	7.96836e-05	0.00296945	0.848197
Ifit1		Ube2l6	0.39337	0.578113	0.000237236	0.00296945	0.824478
Cmpk2		Isg15	0.304337	0.499091	8.34199e-05	0.00296945	0.847249
Usp18		Sp140	0.309121	0.452148	0.000141741	0.00296945	0.835863
Rsad2		Epsti1	0.263057	0.485752	0.000247454	0.00296945	0.823529
Ifit2		Stat1	0.531405	0.731369	0.000247358	0.00296945	0.823529
Lgals9		Ccl5	0.317922	0.524031	0.000114535	0.00296945	0.825427
Dhx58		Lgals3bp	0.100141	0.187272	0.000183776	0.00296945	0.830171
Herc6		Bst2	0.283062	0.460067	4.7973e-05	0.00296945	0.840607
Irf7		Casp1	0.221725	0.325933	0.000345505	0.00339223	0.815939
Trim5		Nmi	0.146605	0.252766	0.000331158	0.00339223	0.816888
Oas3		Ascc3	0.263142	0.36668	0.000658781	0.00592903	0.800759
Mx1		Oas3	0.174557	0.300123	0.00102014	0.00786967	0.781784
Ifih1		Ifi35	0.118622	0.231954	0.000972713	0.00786967	0.791271
Parp11		Parp14	0.389388	0.530814	0.00122078	0.00878958	0.785579
Oas1		Usp18	0.0469312	0.141096	0.00162955	0.0109995	0.777989
Isg15		Daxx	0.131105	0.227517	0.00245366	0.015588	0.767552
Lgals3bp		Oas1	0.109076	0.230377	0.00273028	0.0163817	0.764706
Eif2ak2		Gbp2	0.456879	0.58572	0.00314149	0.0165383	0.760911
Ddx60		Ifih1	0.0926345	0.15607	0.00336373	0.0165383	0.759013
Nt5c3a		Eif2ak2	0.156431	0.273293	0.00314313	0.0165383	0.760911
Xaf1		Lgals9	0.185646	0.313867	0.00336891	0.0165383	0.759013
Dtx3l		Rnf213	0.84029	0.922767	0.0037321	0.0175246	0.756167
Ddx58		Mnda	0.00975571	0.0490877	0.00541425	0.0225054	0.735294
Ifi35		Ddx60	0.12395	0.230571	0.00541418	0.0225054	0.745731
Epsti1		Lpxn	0.417583	0.530416	0.00541796	0.0225054	0.745731
Parp10		Nt5c3a	0.221436	0.299411	0.00598394	0.0237641	0.742884
Cnp		Xaf1	0.346876	0.506001	0.00618364	0.0237641	0.741935
Phf11		Sp100	0.636069	0.756237	0.00660115	0.0237641	0.740038
Isg20		Irf7	0.207535	0.314711	0.00659645	0.0237641	0.736243
Parp9		Gzmk	0.128766	0.228543	0.00853801	0.0263459	0.732448
Bst2		Zufsp	0.0650288	0.112026	0.00799975	0.0263459	0.734345
Znfx1		Gbp3	0.0870901	0.150436	0.00852905	0.0263459	0.732448
Zbp1		Rtp4	0.0277833	0.0658619	0.00838454	0.0263459	0.732448
Parp14		Cnp	0.195097	0.299817	0.00827111	0.0263459	0.733397
Smchd1		Parp9	0.300607	0.452772	0.00993699	0.029811	0.724858
		Tor3a	0.121308	0.175396	0.0106299	0.0310277	0.725806
		Aftph	0.215081	0.280365	0.0123957	0.03523	0.721063
		Herc6	0.087098	0.150215	0.0152824	0.0410696	0.714421
		Stat2	0.35091	0.443233	0.0148506	0.0410696	0.71537
		Slfn12	0.0244277	0.0408819	0.0155912	0.0410696	0.712524
		Mx1	0.204789	0.333034	0.0162316	0.0417385	0.712524
		Pttg1	0.195234	0.271786	0.0167164	0.0419854	0.711575
		Mxd1	0.162407	0.242591	0.0177212	0.0434974	0.709677
		Irf9	0.394413	0.507947	0.0187888	0.0450931	0.705882
		Sp110	0.478712	0.58228	0.0193063	0.0453278	0.706831
		Asb13	0.00653716	0.0193502	0.0220155	0.0491666	0.6926
		Pml	0.223169	0.299443	0.0223071	0.0491666	0.702087
		Samd9l	0.199907	0.29756	0.0222671	0.0491666	0.702087
		Column descriptions (left to right):
		The average fraction of cells expressing each gene among responder lesions
		The average fraction of cells expressing each gene among non-responder lesions
		p-value obtained from Wilcoxon significance test
		FDR q-value obtained from Benjamini Hochberg FDR correction on all tested genes
		AUC ROC statistic for discriminating between responders and non-responders based on % of expressing cells
