# Supplementary material for: Single-Cell Profiling Defines Transcriptomic Signatures Specific to Tumor-Reactive versus Virus-Responsive CD4+ T Cells
Source: Cell Rep. Author manuscript; Available in PMC 2019 Dec 27. (PMC6934378; doi:10.1016/j.celrep.2019.10.131)
Supplement: 7 [file NIHMS1545825-supplement-7.xlsx]

## Sheet: S9
Table S6. Expression statistics of GP66-tetramer-based purification gene signature, Related to Figure S2.
Table shows expression statistics of GP66 signature genes in clusters found to be dominated by LCMV Arm GP66 cells (as defined in supplementary note).
	GP66-specific Cluster 1		GP66-specific Cluster 2
Gene	Fold	FDR q-value	Fold	FDR q-value
Jun	1.2071	5.6779e-16	2.98254	4.3988e-308
Cd69	1.74129	5.05148e-70	2.16582	2.40796e-112
Fos	0.943166	0.0103309	1.7077	4.985e-105
Jund	1.108	0.0265712	2.38441	1.86419e-107
Junb	1.96554	3.62926e-75	1.94143	9.9779e-60
Nfkbia	3.09589	4.58014e-179	1.86494	1.68914e-44
Batf	1.80203	9.59574e-84	0.781453	9.49085e-13
Nfkbiz	1.89988	1.04915e-101	1.2151	1.67022e-08
Rel	1.78662	4.48373e-86	0.857683	3.33502e-06
Nr4a1	1.44741	5.51449e-37	1.02268	0.671598
Nfkb1	1.23216	3.65967e-17	0.837238	7.63114e-12
Cluster 1 and 2 correspond to the two clusters (out of 6) dominated by GP66 LCMV Arm cells (GP66-specific cluster)
Fold corresponds to linear fold change between cluster 1 or cluster 2 and all other LCMV Arm clusters
FDR q-value obtained from Benjamini Hochberg FDR correction
